# Supplementary material for: In situ-formable, dynamic crosslinked poly(ethylene glycol) carrier for localized adeno-associated virus infection and reduced off-target effects
Source: Commun Biol. 2023 May 16;6:508. doi: 10.1038/s42003-023-04851-w (PMC10188511; doi:10.1038/s42003-023-04851-w)
Supplement: Supplementary file 4 — Supplementary Data [file 42003_2023_4851_MOESM4_ESM.xlsx]

## Sheet: Fig. 1f
PEG hydrogel		PEG sponge		PEG slime
Et/E0	t	Et/E0	t	Et/E0	t
1	109.648	1	0.1	0	109.648
1	95.4993	0.888499	0.2	0	95.4993
1	83.1764	0.835333	0.3	0	83.1764
1	72.4436	0.796994	0.4	0	72.4436
1	63.0957	0.771963	0.5	0	63.0957
1	54.9541	0.75231	0.6	0	54.9541
1	47.863	0.735899	0.7	0	47.863
1	41.6869	0.721901	0.8	2.27839e-48	41.6869
1	36.3078	0.710868	0.9	3.28471e-42	36.3078
1	31.6228	0.700869	1	7.42883e-37	31.6228
1	27.5423	0.691491	1.1	3.42319e-32	27.5423
1	23.9883	0.684044	1.2	3.94622e-28	23.9883
1	20.893	0.676114	1.3	1.36087e-24	20.893
1	18.197	0.670322	1.4	1.64046e-21	18.197
1	15.8489	0.663012	1.5	7.91656e-19	15.8489
1	13.8038	0.658944	1.6	1.72119e-16	13.8038
1	12.0226	0.654531	1.7	1.86863e-14	12.0226
1	10.4713	0.648807	1.8	1.10801e-12	10.4713
1	9.12011	0.643084	1.9	3.8795e-11	9.12011
1	7.94328	0.640188	2	8.58513e-10	7.94328
1	6.91831	0.63743	2.1	1.274e-08	6.91831
1	6.0256	0.63212	2.2	1.33485e-07	6.0256
1	5.24808	0.629293	2.3	1.03287e-06	5.24808
1	4.57088	0.626948	2.4	6.13758e-06	4.57088
1	3.98107	0.622535	2.5	2.89787e-05	3.98107
1	3.46737	0.62088	2.6	0.00011199	3.46737
1	3.01995	0.616812	2.7	0.000363517	3.01995
1	2.63027	0.615501	2.8	0.00101365	2.63027
1	2.29087	0.615501	2.9	0.00247617	2.29087
1	1.99526	0.612398	3	0.00539041	1.99526
1	1.7378	0.609778	3.1	0.0106138	1.7378
1	1.51356	0.610192	3.2	0.0191491	1.51356
1	1.31826	0.60702	3.3	0.0320153	1.31826
1	1.14815	0.605986	3.4	0.0500917	1.14815
1	1	0.605089	3.5	0.0739754	1
1	0.870964	0.601159	3.6	0.103887	0.870964
1	0.758578	0.602124	3.7	0.139638	0.758578
1	0.660693	0.600262	3.8	0.180665	0.660693
1	0.57544	0.597435	3.9	0.226104	0.57544
1	0.501187	0.597849	4	0.274897	0.501187
1	0.436516	0.598056	4.1	0.325898	0.436516
1	0.380189	0.594194	4.2	0.377969	0.380189
1	0.331131	0.592332	4.3	0.430055	0.331131
1	0.288403	0.592884	4.4	0.481235	0.288403
1	0.251189	0.591436	4.5	0.530749	0.251189
1	0.218776	0.591229	4.6	0.578006	0.218776
1	0.190546	0.589988	4.7	0.622581	0.190546
1	0.165959	0.588884	4.8	0.664196	0.165959
1	0.144544	0.587781	4.9	0.702702	0.144544
1	0.125893	0.585575	5	0.738053	0.125893
1	0.109648	0.585919	5.1	0.770288	0.109648
1	0.0954993	0.586264	5.2	0.799509	0.0954993
1	0.0831764	0.585161	5.3	0.825861	0.0831764
1	0.0724436	0.584816	5.4	0.849519	0.0724436
1	0.0630957	0.58392	5.5	0.870676	0.0630957
1	0.0549541	0.582954	5.6	0.889532	0.0549541
1	0.047863	0.582954	5.7	0.906287	0.047863
1	0.0416869	0.581437	5.8	0.921137	0.0416869
1	0.0363078	0.581713	5.9	0.934269	0.0363078
1	0.0316228	0.581506	6	0.945859	0.0316228
1	0.0275423	0.580886	6.1	0.956071	0.0275423
1	0.0239883	0.580955	6.2	0.965054	0.0239883
1	0.020893	0.580748	6.3	0.972947	0.020893
1	0.018197	0.581299	6.4	0.979874	0.018197
1	0.0158489	0.578748	6.5	0.985948	0.0158489
1	0.0138038	0.578541	6.6	0.991268	0.0138038
1	0.0120226	0.578541	6.7	0.995926	0.0120226
1	0.0104713	0.579782	6.8	1	0.0104713
1	0.00912011	0.578127	6.9
1	0.00794328	0.577783	7
1	0.00691831	0.5773	7.1
1	0.0060256	0.577024	7.2
1	0.00524807	0.577024	7.3
1	0.00457088	0.575369	7.4
1	0.00398107	0.574611	7.5
1	0.00346737	0.575921	7.6
1	0.00301995	0.574266	7.7
1	0.00263027	0.573576	7.8
1	0.00229087	0.574611	7.9
1	0.00199526	0.574059	8
1	0.0017378	0.573231	8.1
1	0.00151356	0.572404	8.2
1	0.00131826	0.571852	8.3
1	0.00114815	0.571714	8.4
		0.571163	8.5
		0.570956	8.6
		0.571025	8.7
		0.571163	8.8
		0.571163	8.9
		0.571163	9
		0.570473	9.1
		0.571577	9.2
		0.569301	9.3
		0.569094	9.4
		0.570404	9.5
		0.570404	9.6
		0.568542	9.7
		0.569853	9.8
		0.570266	9.9
		0.569853	10
		0.569853	10.1
		0.568818	10.2
		0.567439	10.3
		0.568611	10.4
		0.567439	10.5
		0.567094	10.6
		0.567715	10.7
		0.569163	10.8
		0.568749	10.9
		0.567853	11
		0.566957	11.1
		0.567301	11.2
		0.566198	11.3
		0.566543	11.4
		0.567094	11.5
		0.566543	11.6
		0.565439	11.7
		0.566336	11.8
		0.565853	11.9
		0.565233	12
		0.565439	12.1
		0.565439	12.2
		0.565784	12.3
		0.564957	12.4
		0.565853	12.5
		0.565508	12.6
		0.56475	12.7
		0.564681	12.8
		0.566888	12.9
		0.565439	13
		0.564405	13.1
		0.56675	13.2
		0.564888	13.3
		0.564888	13.4
		0.566336	13.5
		0.566888	13.6
		0.564957	13.7
		0.56606	13.8
		0.56675	13.9
		0.564957	14
		0.56675	14.1
		0.566198	14.2
		0.56606	14.3
		0.566888	14.4
		0.564543	14.5
		0.565439	14.6
		0.564957	14.7
		0.565439	14.8
		0.565302	14.9
		0.567094	15
		0.565646	15.1
		0.565853	15.2
		0.566957	15.3
		0.565991	15.4
		0.566888	15.5
		0.568198	15.6
		0.569301	15.7
		0.566405	15.8
		0.566543	15.9
		0.566336	16
		0.567853	16.1
		0.566543	16.2
		0.567853	16.3
		0.567094	16.4
		0.566198	16.5
		0.565991	16.6
		0.56606	16.7
		0.566198	16.8
		0.566405	16.9
		0.566336	17
		0.567508	17.1
		0.566543	17.2
		0.56606	17.3
		0.566612	17.4
		0.564888	17.5
		0.566336	17.6
		0.566198	17.7
		0.567301	17.8
		0.565508	17.9
		0.567163	18
		0.56344	18.1
		0.565439	18.2
		0.563026	18.3
		0.565508	18.4
		0.564681	18.5
		0.564888	18.6
		0.564405	18.7
		0.564888	18.8
		0.562543	18.9
		0.564198	19
		0.565439	19.1
		0.564198	19.2
		0.564198	19.3
		0.564405	19.4
		0.562198	19.5
		0.564129	19.6
		0.563853	19.7
		0.563647	19.8
		0.562543	19.9
		0.562474	20
		0.563095	20.1
		0.561026	20.2
		0.561785	20.3
		0.561233	20.4
		0.561095	20.5
		0.561992	20.6
		0.561992	20.7
		0.560681	20.8
		0.563233	20.9
		0.561992	21
		0.560544	21.1
		0.560681	21.2
		0.560475	21.3
		0.559716	21.4
		0.559233	21.5
		0.560681	21.6
		0.559716	21.7
		0.559233	21.8
		0.560888	21.9
		0.560268	22
		0.558889	22.1
		0.560544	22.2
		0.56213	22.3
		0.559923	22.4
		0.559578	22.5
		0.559371	22.6
		0.559578	22.7
		0.558682	22.8
		0.559785	22.9
		0.559578	23
		0.560544	23.1
		0.560337	23.2
		0.561095	23.3
		0.56144	23.4
		0.559992	23.5
		0.559371	23.6
		0.558889	23.7
		0.560475	23.8
		0.559923	23.9
		0.559233	24
		0.559716	24.1
		0.558889	24.2
		0.559923	24.3
		0.559923	24.4
		0.559923	24.5
		0.558475	24.6
		0.56013	24.7
		0.557578	24.8
		0.559027	24.9
		0.55813	25
		0.557027	25.1
		0.55751	25.2
		0.55813	25.3
		0.557234	25.4
		0.557165	25.5
		0.556613	25.6
		0.55751	25.7
		0.556475	25.8
		0.557165	25.9
		0.558061	26
		0.55613	26.1
		0.557372	26.2
		0.55682	26.3
		0.558061	26.4
		0.557923	26.5
		0.55682	26.6
		0.558061	26.7
		0.556475	26.8
		0.556268	26.9
		0.557578	27
		0.555027	27.1
		0.556613	27.2
		0.557372	27.3
		0.556406	27.4
		0.556958	27.5
		0.55751	27.6
		0.557578	27.7
		0.55813	27.8
		0.555579	27.9
		0.556682	28
		0.556406	28.1
		0.556682	28.2
		0.557785	28.3
		0.558061	28.4
		0.556613	28.5
		0.557923	28.6
		0.558268	28.7
		0.558061	28.8
		0.557578	28.9
		0.557372	29
		0.555165	29.1
		0.555027	29.2
		0.55682	29.3
		0.557165	29.4
		0.555303	29.5
		0.55613	29.6
		0.556061	29.7
		0.557234	29.8
		0.554406	29.9
		0.555372	30
		0.554475	30.1
		0.555165	30.2
		0.554406	30.3
		0.55482	30.4
		0.554751	30.5
		0.55482	30.6
		0.554269	30.7
		0.555372	30.8
		0.556475	30.9
		0.552407	31
		0.55482	31.1
		0.553924	31.2
		0.553096	31.3
		0.553303	31.4
		0.554613	31.5
		0.554475	31.6
		0.553303	31.7
		0.553855	31.8
		0.551993	31.9
		0.5522	32
		0.552752	32.1
		0.554406	32.2
		0.553096	32.3
		0.553924	32.4
		0.553096	32.5
		0.553924	32.6
		0.551235	32.7
		0.55482	32.8
		0.554406	32.9
		0.552407	33
		0.554269	33.1
		0.552752	33.2
		0.552407	33.3
		0.553096	33.4
		0.552269	33.5
		0.552062	33.6
		0.553165	33.7
		0.553096	33.8
		0.55151	33.9
		0.552614	34
		0.550683	34.1
		0.551648	34.2
		0.55151	34.3
		0.551786	34.4
		0.550752	34.5
		0.550683	34.6
		0.549855	34.7
		0.55089	34.8
		0.549649	34.9
		0.552062	35
		0.551097	35.1
		0.55089	35.2
		0.550959	35.3
		0.55282	35.4
		0.552269	35.5
		0.550545	35.6
		0.551855	35.7
		0.551993	35.8
		0.550752	35.9
		0.550683	36
		0.551303	36.1
		0.552407	36.2
		0.551993	36.3
		0.552062	36.4
		0.549235	36.5
		0.550683	36.6
		0.55089	36.7
		0.552269	36.8
		0.550545	36.9
		0.55151	37
		0.550407	37.1
		0.549786	37.2
		0.549442	37.3
		0.551303	37.4
		0.551097	37.5
		0.549235	37.6
		0.550959	37.7
		0.551235	37.8
		0.550683	37.9
		0.55089	38
		0.548752	38.1
		0.551097	38.2
		0.550131	38.3
		0.551235	38.4
		0.551097	38.5
		0.549028	38.6
		0.548545	38.7
		0.551303	38.8
		0.549786	38.9
		0.549442	39
		0.549442	39.1
		0.54958	39.2
		0.547442	39.3
		0.5482	39.4
		0.54958	39.5
		0.546477	39.6
		0.548132	39.7
		0.549649	39.8
		0.547097	39.9
		0.547787	40
		0.546339	40.1
		0.547649	40.2
		0.546477	40.3
		0.547235	40.4
		0.546546	40.5
		0.54627	40.6
		0.547649	40.7
		0.54627	40.8
		0.548545	40.9
		0.547787	41
		0.547028	41.1
		0.545787	41.2
		0.545787	41.3
		0.547235	41.4
		0.546477	41.5
		0.547235	41.6
		0.54758	41.7
		0.547649	41.8
		0.547373	41.9
		0.546546	42
		0.548545	42.1
		0.546821	42.2
		0.54558	42.3
		0.546132	42.4
		0.546132	42.5
		0.545925	42.6
		0.545787	42.7
		0.547235	42.8
		0.54889	42.9
		0.546683	43
		0.54427	43.1
		0.546546	43.2
		0.545373	43.3
		0.545718	43.4
		0.546683	43.5
		0.545718	43.6
		0.547028	43.7
		0.547235	43.8
		0.547649	43.9
		0.547028	44
		0.54758	44.1
		0.547649	44.2
		0.546132	44.3
		0.547373	44.4
		0.54758	44.5
		0.547235	44.6
		0.547787	44.7
		0.547442	44.8
		0.547028	44.9
		0.545994	45
		0.54758	45.1
		0.545925	45.2
		0.546683	45.3
		0.54627	45.4
		0.545373	45.5
		0.544822	45.6
		0.545925	45.7
		0.545442	45.8
		0.544477	45.9
		0.544132	46
		0.544339	46.1
		0.54427	46.2
		0.546683	46.3
		0.546683	46.4
		0.545373	46.5
		0.545994	46.6
		0.546821	46.7
		0.544132	46.8
		0.544615	46.9
		0.545925	47
		0.546339	47.1
		0.546546	47.2
		0.545028	47.3
		0.544684	47.4
		0.54689	47.5
		0.544891	47.6
		0.54558	47.7
		0.544822	47.8
		0.544132	47.9
		0.545925	48
		0.544477	48.1
		0.543787	48.2
		0.544132	48.3
		0.543029	48.4
		0.543029	48.5
		0.545028	48.6
		0.544132	48.7
		0.544339	48.8
		0.542132	48.9
		0.541581	49
		0.544063	49.1
		0.544477	49.2
		0.545028	49.3
		0.545373	49.4
		0.545442	49.5
		0.543925	49.6
		0.542615	49.7
		0.544339	49.8
		0.542063	49.9
		0.543236	50
		0.543236	50.1
		0.542063	50.2
		0.542684	50.3
		0.541029	50.4
		0.541925	50.5
		0.541029	50.6
		0.54227	50.7
		0.542132	50.8
		0.541029	50.9
		0.543925	51
		0.541305	51.1
		0.543236	51.2
		0.543167	51.3
		0.54227	51.4
		0.541305	51.5
		0.542408	51.6
		0.540753	51.7
		0.540408	51.8
		0.540202	51.9
		0.541305	52
		0.541029	52.1
		0.538616	52.2
		0.540822	52.3
		0.539167	52.4
		0.541925	52.5
		0.540822	52.6
		0.541167	52.7
		0.542615	52.8
		0.541719	52.9
		0.54096	53
		0.541167	53.1
		0.541925	53.2
		0.543374	53.3
		0.541925	53.4
		0.541305	53.5
		0.540822	53.6
		0.541029	53.7
		0.540202	53.8
		0.539305	53.9
		0.540202	54
		0.54096	54.1
		0.542063	54.2
		0.541512	54.3
		0.539857	54.4
		0.539374	54.5
		0.540271	54.6
		0.541305	54.7
		0.541719	54.8
		0.540271	54.9
		0.539926	55
		0.541029	55.1
		0.540408	55.2
		0.538822	55.3
		0.538753	55.4
		0.539305	55.5
		0.540408	55.6
		0.538753	55.7
		0.540064	55.8
		0.539374	55.9
		0.540064	56
		0.539857	56.1
		0.539857	56.2
		0.538753	56.3
		0.539857	56.4
		0.539374	56.5
		0.539926	56.6
		0.539719	56.7
		0.539305	56.8
		0.538822	56.9
		0.538822	57
		0.539719	57.1
		0.538822	57.2
		0.540822	57.3
		0.54096	57.4
		0.538753	57.5
		0.539167	57.6
		0.538271	57.7
		0.538271	57.8
		0.539374	57.9
		0.538271	58
		0.540202	58.1
		0.538616	58.2
		0.537719	58.3
		0.539098	58.4
		0.538409	58.5
		0.537857	58.6
		0.539305	58.7
		0.538064	58.8
		0.538271	58.9
		0.537167	59
		0.537512	59.1
		0.537099	59.2
		0.536892	59.3
		0.538547	59.4
		0.540271	59.5
		0.539719	59.6
		0.539305	59.7
		0.538753	59.8
		0.539857	59.9
		0.536616	60
		0.537857	60.1
		0.538409	60.2
		0.539305	60.3
		0.536754	60.4
		0.535444	60.5
		0.537512	60.6
		0.536547	60.7
		0.538616	60.8
		0.538822	60.9
		0.53765	61
		0.537719	61.1
		0.536754	61.2
		0.537443	61.3
		0.537857	61.4
		0.538409	61.5
		0.536616	61.6
		0.537305	61.7
		0.538822	61.8
		0.538753	61.9
		0.537719	62
		0.537995	62.1
		0.536409	62.2
		0.536892	62.3
		0.535857	62.4
		0.53765	62.5
		0.534754	62.6
		0.534961	62.7
		0.533651	62.8
		0.536547	62.9
		0.536202	63
		0.536754	63.1
		0.536892	63.2
		0.538822	63.3
		0.538409	63.4
		0.536064	63.5
		0.53565	63.6
		0.535995	63.7
		0.536961	63.8
		0.535237	63.9
		0.537305	64
		0.536409	64.1
		0.536616	64.2
		0.536202	64.3
		0.537167	64.4
		0.53565	64.5
		0.536547	64.6
		0.535444	64.7
		0.534202	64.8
		0.536754	64.9
		0.534202	65
		0.534892	65.1
		0.533582	65.2
		0.53565	65.3
		0.536616	65.4
		0.534961	65.5
		0.53565	65.6
		0.534961	65.7
		0.53434	65.8
		0.533444	65.9
		0.535513	66
		0.53434	66.1
		0.534547	66.2
		0.534685	66.3
		0.535788	66.4
		0.534133	66.5
		0.535995	66.6
		0.53565	66.7
		0.535237	66.8
		0.534547	66.9
		0.536064	67
		0.535444	67.1
		0.534409	67.2
		0.534685	67.3
		0.535099	67.4
		0.535995	67.5
		0.53565	67.6
		0.535444	67.7
		0.533237	67.8
		0.534754	67.9
		0.535306	68
		0.534409	68.1
		0.534547	68.2
		0.535306	68.3
		0.533582	68.4
		0.53434	68.5
		0.536754	68.6
		0.535237	68.7
		0.536892	68.8
		0.536409	68.9
		0.53565	69
		0.535306	69.1
		0.533306	69.2
		0.534133	69.3
		0.534961	69.4
		0.536754	69.5
		0.534409	69.6
		0.535444	69.7
		0.534133	69.8
		0.534133	69.9
		0.533099	70
		0.533444	70.1
		0.535995	70.2
		0.533237	70.3
		0.53303	70.4
		0.530824	70.5
		0.531099	70.6
		0.533237	70.7
		0.533237	70.8
		0.531444	70.9
		0.532892	71
		0.532478	71.1
		0.532685	71.2
		0.532203	71.3
		0.532134	71.4
		0.531996	71.5
		0.532134	71.6
		0.532685	71.7
		0.532134	71.8
		0.533858	71.9
		0.531927	72
		0.532478	72.1
		0.530479	72.2
		0.529927	72.3
		0.52972	72.4
		0.53303	72.5
		0.531582	72.6
		0.531237	72.7
		0.530272	72.8
		0.532892	72.9
		0.532547	73
		0.531375	73.1
		0.531789	73.2
		0.533099	73.3
		0.531582	73.4
		0.531375	73.5
		0.532892	73.6
		0.531237	73.7
		0.531789	73.8
		0.531237	73.9
		0.530272	74
		0.531996	74.1
		0.530892	74.2
		0.531375	74.3
		0.532478	74.4
		0.531927	74.5
		0.531927	74.6
		0.532547	74.7
		0.531375	74.8
		0.530824	74.9
		0.53103	75
		0.529444	75.1
		0.52972	75.2
		0.529927	75.3
		0.530824	75.4
		0.531582	75.5
		0.531789	75.6
		0.530686	75.7
		0.529238	75.8
		0.530824	75.9
		0.528824	76
		0.529238	76.1
		0.529582	76.2
		0.530548	76.3
		0.529238	76.4
		0.52972	76.5
		0.53103	76.6
		0.531789	76.7
		0.528824	76.8
		0.529582	76.9
		0.530134	77
		0.529375	77.1
		0.529031	77.2
		0.528686	77.3
		0.531099	77.4
		0.528686	77.5
		0.531789	77.6
		0.529169	77.7
		0.528617	77.8
		0.529996	77.9
		0.529996	78
		0.528617	78.1
		0.529238	78.2
		0.529169	78.3
		0.531996	78.4
		0.52972	78.5
		0.529238	78.6
		0.529375	78.7
		0.528893	78.8
		0.529169	78.9
		0.527583	79
		0.527169	79.1
		0.530686	79.2
		0.52972	79.3
		0.529996	79.4
		0.528617	79.5
		0.527927	79.6
		0.530479	79.7
		0.529238	79.8
		0.529927	79.9
		0.528479	80
		0.528893	80.1
		0.528617	80.2
		0.528341	80.3
		0.528272	80.4
		0.528893	80.5
		0.530686	80.6
		0.529927	80.7
		0.527514	80.8
		0.528479	80.9
		0.529031	81
		0.527721	81.1
		0.528479	81.2
		0.529031	81.3
		0.526479	81.4
		0.528824	81.5
		0.529996	81.6
		0.528134	81.7
		0.526962	81.8
		0.527031	81.9
		0.528341	82
		0.524617	82.1
		0.530272	82.2
		0.528065	82.3
		0.52972	82.4
		0.528065	82.5
		0.528479	82.6
		0.525652	82.7
		0.527514	82.8
		0.528479	82.9
		0.527789	83
		0.525514	83.1
		0.526755	83.2
		0.525721	83.3
		0.526066	83.4
		0.525514	83.5
		0.525169	83.6
		0.526617	83.7
		0.529238	83.8
		0.526824	83.9
		0.526755	84
		0.524411	84.1
		0.527927	84.2
		0.52641	84.3
		0.527583	84.4
		0.526755	84.5
		0.526066	84.6
		0.528272	84.7
		0.528065	84.8
		0.526272	84.9
		0.524962	85
		0.524204	85.1
		0.5251	85.2
		0.527789	85.3
		0.526203	85.4
		0.527789	85.5
		0.526066	85.6
		0.525652	85.7
		0.525928	85.8
		0.526755	85.9
		0.527376	86
		0.526066	86.1
		0.524617	86.2
		0.525928	86.3
		0.525652	86.4
		0.526066	86.5
		0.525376	86.6
		0.523307	86.7
		0.524617	86.8
		0.5251	86.9
		0.526272	87
		0.523307	87.1
		0.524824	87.2
		0.524617	87.3
		0.522066	87.4
		0.525169	87.5
		0.525169	87.6
		0.524411	87.7
		0.525928	87.8
		0.525514	87.9
		0.525376	88
		0.525721	88.1
		0.526479	88.2
		0.527514	88.3
		0.524962	88.4
		0.524962	88.5
		0.525721	88.6
		0.526066	88.7
		0.525169	88.8
		0.5231	88.9
		0.524411	89
		0.522963	89.1
		0.523445	89.2
		0.523169	89.3
		0.523652	89.4
		0.525169	89.5
		0.524411	89.6
		0.523652	89.7
		0.526272	89.8
		0.525721	89.9
		0.524755	90
		0.525859	90.1
		0.5251	90.2
		0.525721	90.3
		0.523514	90.4
		0.525307	90.5
		0.524273	90.6
		0.526479	90.7
		0.524549	90.8
		0.525928	90.9
		0.524411	91
		0.5231	91.1
		0.523721	91.2
		0.526203	91.3
		0.524824	91.4
		0.525169	91.5
		0.522618	91.6
		0.525169	91.7
		0.525928	91.8
		0.524411	91.9
		0.526824	92
		0.524204	92.1
		0.526479	92.2
		0.526479	92.3
		0.522411	92.4
		0.524962	92.5
		0.524273	92.6
		0.522549	92.7
		0.523859	92.8
		0.523721	92.9
		0.523859	93
		0.5251	93.1
		0.523514	93.2
		0.524755	93.3
		0.523859	93.4
		0.521101	93.5
		0.52179	93.6
		0.522549	93.7
		0.523859	93.8
		0.522618	93.9
		0.521514	94
		0.522756	94.1
		0.521446	94.2
		0.522066	94.3
		0.522066	94.4
		0.522342	94.5
		0.523652	94.6
		0.520204	94.7
		0.524617	94.8
		0.5231	94.9
		0.522894	95
		0.522411	95.1
		0.520204	95.2
		0.522549	95.3
		0.524962	95.4
		0.520963	95.5
		0.521239	95.6
		0.520204	95.7
		0.522618	95.8
		0.522549	95.9
		0.521101	96
		0.521446	96.1
		0.521101	96.2
		0.520894	96.3
		0.520687	96.4
		0.519239	96.5
		0.520756	96.6
		0.520204	96.7
		0.522411	96.8
		0.521859	96.9
		0.521239	97
		0.519997	97.1
		0.522066	97.2
		0.520756	97.3
		0.52179	97.4
		0.519653	97.5
		0.523169	97.6
		0.520894	97.7
		0.521308	97.8
		0.521997	97.9
		0.520411	98
		0.521997	98.1
		0.522066	98.2
		0.521859	98.3
		0.521446	98.4
		0.520687	98.5
		0.520894	98.6
		0.520756	98.7
		0.520963	98.8
		0.5231	98.9
		0.522549	99
		0.523859	99.1
		0.523307	99.2
		0.522204	99.3
		0.520963	99.4
		0.522756	99.5
		0.522756	99.6
		0.520963	99.7
		0.521446	99.8
		0.521652	99.9
		0.521239	100
		0.520411	100.1
		0.520204	100.2
		0.517791	100.3
		0.519653	100.4
		0.519997	100.5
		0.517653	100.6
		0.51986	100.7
		0.519653	100.8
		0.520963	100.9
		0.519791	101
		0.519446	101.1
		0.518894	101.2
		0.519308	101.3
		0.519032	101.4
		0.520894	101.5
		0.520963	101.6
		0.519997	101.7
		0.517998	101.8
		0.519101	101.9
		0.520549	102
		0.520687	102.1
		0.520963	102.2
		0.519997	102.3
		0.520894	102.4
		0.521101	102.5
		0.520756	102.6
		0.519239	102.7
		0.520756	102.8
		0.519308	102.9
		0.520756	103
		0.520894	103.1
		0.520756	103.2
		0.519446	103.3
		0.518756	103.4
		0.521239	103.5
		0.518342	103.6
		0.519239	103.7
		0.519239	103.8
		0.520894	103.9
		0.520549	104
		0.520687	104.1
		0.518756	104.2
		0.518756	104.3
		0.520894	104.4
		0.518756	104.5
		0.519653	104.6
		0.519101	104.7
		0.519446	104.8
		0.519308	104.9
		0.51986	105
		0.520204	105.1
		0.519101	105.2
		0.51848	105.3
		0.520135	105.4
		0.519101	105.5
		0.518549	105.6
		0.520204	105.7
		0.518894	105.8
		0.519308	105.9
		0.519308	106
		0.51655	106.1
		0.517998	106.2
		0.517032	106.3
		0.518205	106.4
		0.51848	106.5
		0.517032	106.6
		0.518205	106.7
		0.516894	106.8
		0.517377	106.9
		0.519101	107
		0.516688	107.1
		0.518687	107.2
		0.516894	107.3
		0.518205	107.4
		0.51655	107.5
		0.519446	107.6
		0.518205	107.7
		0.515791	107.8
		0.518342	107.9
		0.519308	108
		0.518894	108.1
		0.517101	108.2
		0.517101	108.3
		0.517377	108.4
		0.517791	108.5
		0.517791	108.6
		0.518136	108.7
		0.517101	108.8
		0.517584	108.9
		0.516894	109
		0.517929	109.1
		0.519101	109.2
		0.515584	109.3
		0.515377	109.4
		0.519032	109.5
		0.516688	109.6
		0.516894	109.7
		0.518205	109.8
		0.516481	109.9
		0.517653	110
		0.517929	110.1
		0.517653	110.2
		0.517929	110.3
		0.51848	110.4
		0.51986	110.5
		0.517791	110.6
		0.516825	110.7
		0.518756	110.8
		0.517791	110.9
		0.517929	111
		0.518549	111.1
		0.516894	111.2
		0.520687	111.3
		0.519584	111.4
		0.520411	111.5
		0.520549	111.6
		0.521239	111.7
		0.51848	111.8
		0.518205	111.9
		0.518756	112
		0.517929	112.1
		0.518342	112.2
		0.519446	112.3
		0.518205	112.4
		0.517653	112.5
		0.516481	112.6
		0.518136	112.7
		0.519308	112.8
		0.519032	112.9
		0.517032	113
		0.518342	113.1
		0.519308	113.2
		0.518549	113.3
		0.518549	113.4
		0.517929	113.5
		0.518687	113.6
		0.519239	113.7
		0.519032	113.8
		0.520135	113.9
		0.520204	114
		0.519653	114.1
		0.517377	114.2
		0.519446	114.3
		0.521446	114.4
		0.517929	114.5
		0.521652	114.6
		0.520342	114.7
		0.520342	114.8
		0.520687	114.9
		0.520549	115
		0.520204	115.1
		0.518894	115.2
		0.521239	115.3
		0.519239	115.4
		0.519446	115.5
		0.521652	115.6
		0.520963	115.7
		0.519653	115.8
		0.520342	115.9
		0.519653	116
		0.520342	116.1
		0.520756	116.2
		0.518894	116.3
		0.519308	116.4
		0.519032	116.5
		0.520549	116.6
		0.519997	116.7
		0.519653	116.8
		0.519997	116.9
		0.517446	117
		0.519446	117.1
		0.51986	117.2
		0.519653	117.3
		0.520135	117.4
		0.520411	117.5
		0.519308	117.6
		0.520756	117.7
		0.519446	117.8
		0.520756	117.9
		0.520204	118
		0.520342	118.1
		0.51986	118.2
		0.519584	118.3
		0.519032	118.4
		0.519584	118.5
		0.51986	118.6
		0.519308	118.7
		0.518894	118.8
		0.51986	118.9
		0.518549	119
		0.519032	119.1
		0.519653	119.2
		0.519308	119.3
		0.51986	119.4
		0.521446	119.5
		0.520411	119.6
		0.519239	119.7
		0.521308	119.8
		0.522756	119.9
		0.521308	120
		0.521997	120.1
		0.521859	120.2
		0.519653	120.3
		0.521101	120.4
		0.519997	120.5
		0.521101	120.6
		0.519997	120.7
		0.520411	120.8
		0.520963	120.9
		0.522411	121
		0.521997	121.1
		0.522204	121.2
		0.520756	121.3
		0.522411	121.4
		0.521101	121.5
		0.522204	121.6
		0.523307	121.7
		0.523169	121.8
		0.523652	121.9
		0.523997	122
		0.524066	122.1
		0.522411	122.2
		0.521652	122.3
		0.523721	122.4
		0.522894	122.5
		0.522756	122.6
		0.5231	122.7
		0.522204	122.8
		0.523445	122.9
		0.523859	123
		0.520135	123.1
		0.521308	123.2
		0.522618	123.3
		0.523514	123.4
		0.523997	123.5
		0.522066	123.6
		0.5231	123.7
		0.522549	123.8
		0.522342	123.9
		0.522963	124
		0.521652	124.1
		0.522066	124.2
		0.522066	124.3
		0.522411	124.4
		0.525169	124.5
		0.52179	124.6
		0.522894	124.7
		0.52179	124.8
		0.520687	124.9
		0.521652	125
		0.522066	125.1
		0.521859	125.2
		0.520963	125.3
		0.523307	125.4
		0.521239	125.5
		0.522963	125.6
		0.520756	125.7
		0.519791	125.8
		0.520204	125.9
		0.522756	126
		0.520411	126.1
		0.521859	126.2
		0.519032	126.3
		0.520756	126.4
		0.519791	126.5
		0.520342	126.6
		0.520204	126.7
		0.517929	126.8
		0.519653	126.9
		0.519239	127
		0.519101	127.1
		0.520963	127.2
		0.520549	127.3
		0.520411	127.4
		0.521997	127.5
		0.522411	127.6
		0.520135	127.7
		0.520687	127.8
		0.520411	127.9
		0.520756	128
		0.519101	128.1
		0.520687	128.2
		0.519791	128.3
		0.519653	128.4
		0.520687	128.5
		0.521308	128.6
		0.520963	128.7
		0.521446	128.8
		0.518549	128.9
		0.519653	129
		0.519791	129.1
		0.521446	129.2
		0.519997	129.3
		0.519032	129.4
		0.520756	129.5
		0.521308	129.6
		0.521239	129.7
		0.520963	129.8
		0.520963	129.9
		0.523721	130
		0.522411	130.1
		0.520204	130.2
		0.522342	130.3
		0.519791	130.4
		0.522549	130.5
		0.521997	130.6
		0.520963	130.7
		0.52179	130.75

## Sheet: Fig. 2b
PBS release		PEG soft slime release		PEG slime release		PEG hydrogel release		PEG sponge release			PEG soft slime dissolution		PEG slime dissolution		PEG sponge dissolution		PEG hydrogel dissolution
%	t	%	t	%	t	%	t	%	t		%	t	%	t	%	t	%	t
0	0	0	0	0	0	0	0	0	0		0	0	0	0	0	0	0	0
56.532	1	16.797	1	15.835	1	7.735	1	7.455	1		15.7982	1	14.7917	1	5.63125	1	5.51458	1
69.577	2	35.617	2	22.884	2	10.9	2	9.433	2		32.1228	2	26.1	2	8.8825	2	8.75417	2
79.724	3	44.298	3	26.215	3	12.465	3	10.459	3		40.693	3	33.275	3	10.0979	3	9.95208	3
95.546	4	54.758	4	32.673	4	15.099	4	11.985	4		50.8772	4	40.0417	4	11.0217	4	10.7679	4
98.808	5	63.508	5	38.999	5	17.087	5	13.399	5		60.3947	5	46.7917	5	11.6596	5	11.4496	5
99.663	6	70.933	6	44.991	6	18.231	6	14.268	6		67.114	6	53.7667	6	12.4987	6	12.2946	6
99.9734	24	92.833	24	75.859	24	38.8302	24	33.9752	24		90.1807	24	86.6067	24	16.9548	24	19.7489	24

## Sheet: Fig. 2c
PEG hydrogel		PEG sponge		PEG slime		PEG soft slime
release/ %	dissolution/ %	release/ %	dissolution/ %	release/ %	dissolution/ %	release/ %	dissolution/ %
0	0	0	0	0	0	0	0
7.735	5.63125	7.455	5.63125	15.835	14.7917	16.797	15.7982
10.9	8.8825	9.433	8.8825	22.884	26.1	35.617	32.1228
12.465	10.0979	10.459	10.0979	26.215	33.275	44.298	40.693
15.099	11.0217	11.985	11.0217	32.673	40.0417	54.758	50.8772
17.087	11.6596	13.399	11.6596	38.999	46.7917	63.508	60.3947
18.231	12.4987	14.268	12.4987	44.991	53.7667	70.933	67.114
38.8302	16.9548	33.9752	16.9548	75.859	86.6067	92.833	90.1807

## Sheet: Fig. 3c
	Hydrogel	Sponge	Slime	Soft-Slime	PBS
1	45844	276320	483560	566456	364240
2	69080	316512	578388	511820	452160
3	52480	262150	496120	433320	540080

## Sheet: Fig. 3e
	Slime superficial			Soft-Slime superficial			PBS superficail			Slime deep			Soft-Slime deep			PBS deep
1	69	115	98	177	78	83	50	30	70	84	0	0	48	13	27	58	52	35
2	106	90	55	70	97	236	85	132	95	9	10	11	112	69	47	146	73	93
3	106	78	80	94	100	82	85	33	100	3	5	4	33	41	42	74	111	103
4	62	54	30	42	73	107	101	102	95	10	54	3	68	45	22	112	400	269
5	101	61	92	62	90	59	127	184	89	7	3	3	10	9	22	102	140	318

## Sheet: Fig. 4
	PBS						Slime
1	34.9462	8.27785	11.9866	1.23657	0.295558	0.88567	0.679104	0.133379	0.161167	0.0877717	0.109909	3.53569
2	10.2663	2.72075	1.67391	10.4484	0.734331	16.4936	0.397053	0.394635	1.91247	0.543584	0.491479	0.33279
3	0.0776858	0.583562	0.130966	2.56997	10.7732	10.0859	0.222018	0.309438	0.172078	1.08487	0.290179	0.629575
4	1.693	0.657013	0.311864	7.6633	0.826837	8.23779	0.841419	0.239417	0.282216	0.443344	0.121535	0.419662
5	0.567906	2.07306	1.21631	0.710992	0.311747	0.416997	0.475027	0.145456	0.256703	0.0601249	0.266522	0.198792
6	1.04621	0.182396	0.211756	0.295302	0.131844	0.292553	0.0860128	0.305853	0.132603	0.267512	0.189661	0.0561448
7	0.308768	0.114424	0.545734	0.274814	0.284691	0.218436	0.0762168	0.196204	0.042144	0.116575	0.184525	0.25287

## Sheet: Fig. 5c
	Hydrogel			Sponge			Slime			Soft-Slime			PBS
1	71	98	67	325	236	319	666	593	467	625	544	621	39	101	190
2	323	353	166	260	189	248	682	584	768	547	522	488	96	111	102
3	316	158	191	215	182	280	802	898	773	620	707	629	108	124	172

## Sheet: Fig. 6b
Elapsed time	2000 (+)				200 (+)				2000 (-)				200 (-)
0:00:00	8324.5	11155.3	13722.2	14513.9	1127.53	1007.58	815.657	839.646	11947	11347.2	12570.7	10435.6	1031.57	839.646	479.798	1079.55
3:00:00	10675.5	14489.9	11179.3	10579.5	575.758	743.687	575.758	911.616	8972.22	5949.49	6837.12	7388.89	335.859	215.909	407.828	0
6:00:00	14681.8	12090.9	12282.8	11971	1367.42	815.657	1055.56	143.939	7005.05	8996.21	10051.8	8708.33	287.879	383.838	287.879	119.95
12:00:00	14921.7	12042.9	11467.2	10819.4	1199.49	863.636	503.788	1031.57	4965.91	6141.41	8204.55	5469.7	263.889	335.859	287.879	71.9697
18:00:00	13746.2	10291.7	11131.3	13290.4	887.626	1391.41	1655.3	887.626	431.818	335.859	119.95	479.798	0	0	0	0
24:00:00	9931.82	10891.4	11995	11371.2	767.677	1079.55	839.646	743.687	71.9697	215.909	239.899	95.9596	0	0	23.9899	0

## Sheet: Supplementary Fig. 1
PEG hydrogel		PEG slime
t	intensity	t	intensity
0	0.758966	0	0.778865
0.223	0.78896	0.221	0.783948
0.446	0.776293	0.444	0.80827
0.66	0.822231	0.659	0.815572
0.884	0.817134	0.882	0.82122
1.098	0.879705	1.096	0.839862
1.321	0.858995	1.304	0.842436
1.533	0.751986	1.517	0.840314
1.737	0.812538	1.723	0.848597
1.942	0.815677	1.94	0.851146
2.175	0.869453	2.148	0.86379
2.381	0.833774	2.357	0.864969
2.593	0.844192	2.56	0.864677
2.817	0.845884	2.781	0.8631
3.031	0.878348	2.984	0.873751
3.255	0.809227	3.208	0.877385
3.467	0.848605	3.421	0.883429
3.689	0.826768	3.644	0.877645
3.892	0.843166	3.859	0.893871
4.112	0.844565	4.073	0.893286
4.325	0.839974	4.295	0.899934
4.526	0.904512	4.51	0.897521
4.751	0.855401	4.717	0.89785
4.967	0.829704	4.931	0.896417
5.169	0.848613	5.137	0.905293
5.374	0.88371	5.36	0.908657
5.576	0.807788	5.573	0.902909
5.8	0.86514	5.776	0.910425
6.013	0.863913	5.999	0.915722
6.235	0.861694	6.213	0.907109
6.448	0.876527	6.432	0.911544
6.652	0.890824	6.634	0.907959
6.876	0.858541	6.85	0.926037
7.103	0.865394	7.051	0.924523
7.326	0.884396	7.256	0.925532
7.542	0.895784	7.461	0.926783
7.764	0.853951	7.677	0.919794
7.977	0.852947	7.896	0.924251
8.211	0.863769	8.118	0.929015
8.414	0.890858	8.331	0.925499
8.636	0.861731	8.534	0.928524
8.852	0.893504	8.759	0.930398
9.067	0.895875	8.973	0.929535
9.29	0.871082	9.196	0.93304
9.505	0.880309	9.407	0.93945
9.728	0.8425	9.631	0.938336
9.943	0.85842	9.844	0.940425
10.166	0.863139	10.067	0.940831
10.378	0.861379	10.269	0.940222
10.602	0.883364	10.484	0.932312
10.805	0.878951	10.689	0.937511
11.018	0.893271	10.913	0.937508
11.22	0.897762	11.126	0.940876
11.444	0.924737	11.35	0.945448
11.658	0.903797	11.563	0.941616
11.88	0.911106	11.786	0.949374
12.084	0.916878	11.998	0.949769
12.297	0.893161	12.201	0.955029
12.52	0.903444	12.405	0.947844
12.742	0.864853	12.629	0.953142
12.955	0.899774	12.845	0.958275
13.181	0.908873	13.068	0.955551
13.395	0.874224	13.281	0.951759
13.614	0.923069	13.503	0.951457
13.828	0.895695	13.715	0.955527
14.032	0.860719	13.918	0.943905
14.248	0.858111	14.142	0.949062
14.45	0.827997	14.363	0.957182
14.676	0.873747	14.576	0.947036
14.887	0.865418	14.78	0.941973
15.11	0.879	14.993	0.961389
15.325	0.861152	15.195	0.964058
15.549	0.814532	15.417	0.962898
15.761	0.895299	15.622	0.959741
15.965	0.819928	15.837	0.95652
16.181	0.845751	16.058	0.956725
16.382	0.9057	16.271	0.950273
16.605	0.858668	16.493	0.967096
16.81	0.85811	16.717	0.962271
17.013	0.8942	16.93	0.959631
17.226	0.939744	17.132	0.961269
17.448	0.92149	17.356	0.966708
17.65	0.864697	17.568	0.962164
17.866	0.875362	17.793	0.965455
18.072	0.868961	18.005	0.961804
18.286	0.859335	18.228	0.95825
18.49	0.851823	18.443	0.957865
18.714	0.867174	18.666	0.966485
18.927	0.912477	18.879	0.967395
19.15	0.859622	19.102	0.962918
19.349	0.881118	19.303	0.960749
19.572	0.858162	19.517	0.966774
19.786	0.900526	19.738	0.964214
20.009	0.895606	19.952	0.968524
20.211	0.896236	20.174	0.965446
20.427	0.902579	20.375	0.964894
20.642	0.860209	20.602	0.967255
20.848	0.906517	20.817	0.963107
21.071	0.87857	21.026	0.963363
21.284	0.866961	21.241	0.975485
21.506	0.912893	21.453	0.978002
21.719	0.847576	21.655	0.97852
21.945	0.89519	21.878	0.98327
22.159	0.918732	22.093	0.976908
22.382	0.884513	22.316	0.972291
22.595	0.855062	22.527	0.963025
22.818	0.898737	22.732	0.971945
23.033	0.914352	22.936	0.963879
23.256	0.846867	23.16	0.971987
23.47	0.873327	23.372	0.975477
23.683	0.847323	23.595	0.973063
23.909	0.860625	23.812	0.971241
24.124	0.891514	24.026	0.97842
24.328	0.874097	24.252	0.976731
24.55	0.872711	24.466	0.975209
24.765	0.88047	24.669	0.973673
24.969	0.918099	24.893	0.969199
25.186	0.90336	25.106	0.975357
25.391	0.867296	25.309	0.97607
25.604	0.86461	25.53	0.975244
25.807	0.863659	25.745	0.96806
26.029	0.905546	25.968	0.975911
26.232	0.891607	26.182	0.979387
26.454	0.904934	26.396	0.980382
26.669	0.872815	26.6	0.978123
26.882	0.864863	26.824	0.970914
27.104	0.902352	27.04	0.973349
27.325	0.844174	27.255	0.975918
27.527	0.929014	27.477	0.976282
27.742	0.835674	27.714	0.977559
27.96	0.905532	27.928	0.975021
28.167	0.90733	28.133	0.972312
28.369	0.888469	28.335	0.986906
28.592	0.890707	28.549	0.978475
28.804	0.862356	28.775	0.974456
29.013	0.858105	28.987	0.974217
29.226	0.865534	29.211	0.978449
29.428	0.839491	29.424	0.977219
29.65	0.865459	29.648	0.980647
29.862	0.864387	29.861	0.980854
30.084	0.907766	30.084	0.984902
30.299	0.85575	30.297	0.984773
30.522	0.855723	30.499	0.989529
30.744	0.865765	30.723	0.972199
30.958	0.858372	30.936	0.976316
31.159	0.870639	31.161	0.984955
31.383	0.89643	31.373	0.978921
31.597	0.881628	31.596	0.981056
31.821	0.879229	31.817	0.976689
32.034	0.857831	32.03	0.980976
32.256	0.837967	32.235	0.98813
32.47	0.913186	32.457	0.987613
32.671	0.878594	32.669	0.995719
32.894	0.841806	32.891	0.978592
33.115	0.881719	33.105	0.983768
33.329	0.879831	33.33	0.980514
33.534	0.890013	33.541	0.974568
33.749	0.888372	33.745	0.971391
33.956	0.872144	33.949	0.984636
34.172	0.850829	34.166	0.97967
34.376	0.915734	34.376	0.971555
34.59	0.819536	34.591	0.97723
34.795	0.876941	34.807	0.98184
35.019	0.891422	35.029	0.97366
35.232	0.918038	35.231	0.980647
35.455	0.905164	35.446	0.986638
35.671	0.890802	35.672	0.984738
35.884	0.916035	35.896	0.975399
36.107	0.934472	36.123	0.984683
36.329	0.854825	36.336	0.982188
36.542	0.878634	36.552	0.988306
36.747	0.874833	36.755	0.979667
36.962	0.902587	36.98	0.982755
37.165	0.822909	37.194	0.986776
37.388	0.951133	37.42	0.97898
37.6	0.940365	37.645	0.993428
37.823	0.947554	37.849	0.976632
38.038	0.873926	38.053	0.991807
38.259	0.875532	38.269	0.99452
38.476	0.936366	38.473	0.986922
38.699	0.912346	38.674	0.978163
38.911	0.886637	38.898	0.988653
39.116	0.864719	39.113	0.985463
39.319	0.933803	39.336	0.982972
39.544	0.913365	39.564	0.988802
39.757	0.9003	39.788	0.982152
39.973	0.820449	40.002	0.985012
40.197	0.858705	40.225	0.984464
40.413	0.85969	40.439	0.985367
40.628	0.868618	40.663	0.986267
40.83	0.867929	40.875	0.985936
41.057	0.889886	41.103	0.985184
41.27	0.88561	41.327	0.98056
41.485	0.919136	41.53	0.981297
41.689	0.862591	41.736	0.985592
41.912	0.881813	41.957	0.992848
42.128	0.912294	42.169	0.990119
42.341	0.842256	42.372	0.988664
42.561	0.916901	42.595	0.98695
42.764	0.861871	42.807	0.995597
42.968	0.856842	43.028	0.994972
43.195	0.882297	43.23	0.987743
43.419	0.869253	43.451	0.988667
43.622	0.892405	43.653	0.985961
43.846	0.93714	43.875	0.990134
44.059	0.902412	44.088	0.99637
44.282	0.872009	44.313	0.998439
44.485	0.903	44.524	0.998978
44.7	0.905503	44.747	0.992655
44.903	0.907122	44.949	0.993696
45.125	0.912982	45.171	0.986249
45.339	0.864598	45.383	0.991167
45.562	0.877528	45.587	0.997856
45.776	0.887234	45.791	0.9858
45.999	0.8784	46.014	0.991418
46.212	0.931365	46.231	0.988238
46.415	0.928614	46.447	0.991008
46.622	0.933363	46.67	0.991125
46.837	0.883311	46.885	0.997526
47.041	0.868624	47.1	0.984053
47.264	0.815517	47.304	0.987132
47.478	0.85952	47.52	0.993207
47.682	0.879281	47.73	0.993332
47.896	0.899424	47.946	0.988992
48.098	0.889916	48.148	0.987053
48.323	0.882938	48.37	0.985794
48.534	0.882507	48.583	0.989586
48.757	0.917005	48.797	0.986997
48.973	0.858312	49.02	0.98777
49.196	0.837913	49.243	0.989239
49.409	0.858473	49.456	0.993209
49.631	0.869537	49.66	0.994798
49.845	0.911136	49.864	0.987149
50.048	0.885881	50.086	0.994126
50.269	0.890955	50.3	0.999928
50.49	0.91216	50.514	0.996629
50.704	0.928001	50.74	0.992945
50.908	0.899997	50.951	0.995314
51.113	0.86985	51.176	0.983479
51.337	0.90156	51.391	0.991491
51.549	0.91658	51.613	0.998223
51.753	0.889828	51.825	0.989427
51.956	0.914466	52.049	0.987651
52.171	0.901952	52.262	0.987997
52.401	0.87668	52.466	0.99009
52.624	0.862008	52.669	0.983371
52.846	0.851159	52.892	0.9835
53.061	0.897497	53.109	0.979729
53.284	0.914554	53.323	0.980488
53.496	0.859528	53.545	0.991109
53.699	0.886426	53.767	0.988513
53.905	0.873966	53.983	0.993379
54.129	0.925085	54.199	0.993027
54.342	0.88134	54.431	0.991319
54.564	0.922284	54.634	0.994064
54.785	0.848373	54.858	0.997273
54.997	0.906189	55.071	0.993439
55.213	0.881964	55.296	1.00122
55.421	0.923835	55.51	0.998715
55.622	0.874371	55.724	0.9966
55.824	0.826174	55.947	0.991638
56.047	0.884464	56.16	0.994186
56.259	0.878151	56.383	0.992638
56.481	0.921678	56.598	0.995021
56.684	0.89726	56.822	0.989743
56.9	0.888162	57.037	0.986988
57.103	0.862163	57.242	1.00098
57.318	0.889609	57.456	0.995556
57.541	0.895276	57.681	1.00211
57.763	0.873364	57.894	0.993788
57.976	0.90249	58.118	1.00167
58.199	0.896012	58.332	0.996811
58.413	0.849524	58.557	1.00009
58.635	0.858695	58.77	0.996492
58.838	0.90888	58.99	0.99936
59.051	0.855848	59.191	0.993814
59.274	0.896016	59.406	0.996721
59.489	0.87302	59.61	0.99593
59.72	0.90051	59.814	1.00361
59.932	0.911429	60.031	1.00143
60.146	0.902008	60.236	0.995107
60.349	0.869745	60.455	0.999568
60.562	0.859159	60.677	0.996277
60.769	0.844825	60.89	1.00131
60.991	0.913425	61.109	1.00221
61.206	0.87047	61.332	0.994136
61.429	0.847571	61.545	0.997188
61.641	0.83542	61.767	0.99811
61.845	0.900412	61.969	0.998019
62.048	0.870473	62.192	0.993777
62.264	0.85951	62.408	0.996707
62.471	0.89619	62.623	0.993534
62.686	0.852377	62.826	0.99475
62.892	0.88731	63.049	0.998188
63.115	0.890426	63.263	1.00496
63.327	0.892864
63.531	0.883052
63.747	0.872372
63.952	0.921177
64.175	0.852744
64.387	0.866146
64.609	0.925186
64.824	0.905498
65.045	0.938257
65.246	0.860546
65.461	0.860245
65.685	0.841997
65.898	0.883405
66.12	0.849448
66.343	0.870521
66.557	0.90542
66.781	0.877709
67.001	0.894783
67.217	0.820829
67.427	0.841863
67.63	0.860103
67.854	0.897741
68.056	0.930105
68.269	0.882326
68.474	0.894532
68.695	0.87938
68.899	0.869816
69.112	0.846005
69.316	0.898907
69.52	0.852479
69.724	0.90284
69.947	0.888163
70.16	0.898422
70.377	0.877277
70.6	0.923874
70.813	0.855441
71.036	0.844324
71.25	0.829503
71.474	0.856462
71.688	0.861617
71.911	0.868478
72.124	0.880091
72.348	0.901726
72.559	0.93043
72.769	0.881075
72.981	0.869834
73.187	0.868312
73.39	0.9242
73.611	0.885529
73.825	0.836969
74.029	0.891427
74.232	0.859719
74.455	0.850782
74.667	0.919513
74.871	0.926997
75.095	0.884954
75.306	0.92781
75.53	0.901969
75.744	0.891969
75.968	0.904107
76.181	0.814607
76.404	0.907584
76.616	0.883269
76.819	0.893638
77.042	0.881714
77.263	0.922875
77.476	0.894068
77.7	0.882008
77.913	0.888856
78.117	0.902472
78.321	0.872942
78.534	0.870369
78.759	0.935525
78.976	0.851102
79.189	0.887048
79.392	0.875616
79.614	0.889197
79.816	0.876887
80.039	0.919287
80.252	0.908556
80.475	0.870606
80.689	0.906061
80.913	0.836573
81.125	0.900263
81.327	0.878722
81.562	0.91764
81.766	0.845273
81.971	0.882356
82.193	0.882968
82.407	0.91995
82.611	0.871984
82.824	0.90289
83.031	0.934519
83.246	0.86495
83.451	0.876539
83.675	0.834773
83.888	0.847014
84.111	0.874897
84.325	0.917624
84.546	0.875968
84.747	0.840745
84.961	0.906754
85.183	0.880669
85.406	0.879275
85.619	0.933228
85.822	0.92594
86.045	0.883761
86.259	0.880148
86.483	0.883122
86.697	0.870374
86.91	0.882866
87.113	0.868216
87.338	0.887939
87.552	0.858221
87.774	0.818271
87.977	0.896766
88.199	0.870111
88.414	0.886397
88.637	0.885816
88.839	0.813152
89.054	0.892378
89.257	0.841595
89.478	0.89926
89.693	0.867892
89.906	0.900112
90.125	0.891273
90.326	0.87443
90.549	0.857888
90.756	0.870637
90.968	0.885996
91.17	0.879726
91.394	0.834641
91.609	0.854856
91.833	0.928677
92.044	0.923101
92.25	0.90158
92.452	0.897355
92.674	0.851663
92.876	0.868678
93.09	0.936749
93.295	0.871499
93.501	0.904905
93.713	0.884242
93.925	0.889027
94.139	0.912888
94.341	0.857025
94.566	0.938113
94.777	0.86665
95.001	0.822464
95.214	0.898577
95.437	0.913909
95.649	0.899269
95.871	0.894198
96.089	0.897293
96.311	0.851375
96.524	0.892926
96.75	0.878561
96.961	0.829754
97.185	0.9085
97.403	0.935698
97.616	0.887108
97.843	0.857672
98.066	0.867327
98.291	0.867022
98.503	0.888585
98.728	0.861717
98.942	0.902657
99.164	0.868963
99.377	0.871533
99.578	0.855145
99.799	0.88652
100.001	0.860527
100.223	0.903346
100.445	0.914442
100.658	0.848461
100.862	0.933263
101.067	0.913189
101.279	0.87992
101.504	0.843971
101.718	0.881445
101.943	0.895678
102.156	0.883667
102.382	0.892018
102.607	0.872171
102.829	0.879126
103.033	0.847096
103.25	0.860018
103.459	0.888049
103.673	0.922202
103.891	0.884347
104.107	0.854054
104.309	0.906599
104.511	0.854093
104.733	0.85342
104.946	0.858537
105.169	0.879681
105.382	0.871806
105.604	0.907148
105.806	0.906756
106.029	0.899648
106.243	0.878804
106.467	0.860935
106.679	0.886216
106.903	0.891031
107.119	0.839138
107.336	0.933373
107.554	0.869491

## Sheet: Supplementary Fig. 3
	GFP superficial slime			GFP superficial PBS			GFP deep slime			GFP deep PBS			mCherry superficial slime			mCherry superfical PBS			mCherry deep slime			mCherry deep PBS			overlap superficial slime			overlap superficial PBS			overlap deep slime			overlap deep PBS
1	102	181	138	139	106	143	13	2	9	47	75	30	5	35	24	38	30	55	2	8	6	21	47	77	2	6	5	10	5	19	0	2	2	3	2	7
2	162	131	135	99	127	136	10	2	18	73	10	35	44	30	39	39	44	25	4	1	2	49	15	11	10	6	9	7	6	4	1	0	0	10	2	4
3	98	148	110	96	170	100	2	13	7	21	21	145	38	20	31	22	39	44	1	5	4	10	6	34	10	4	6	4	9	10	1	1	0	6	2	7
4	126	176	149	122	109	111	9	13	23	164	47	117	35	41	36	28	48	38	2	5	4	37	36	62	7	11	5	6	5	6	0	2	1	5	6	11
5	160	153	148	40	73	61	13	6	13	11	40	33	41	31	29	10	28	21	8	5	4	8	11	16	9	7	4	3	4	6	2	0	0	2	3	4

[truncated: 1 more sheets: Supplementary Fig. 5b]
